# Supplementary material for: A Signature of N6-methyladenosine Regulator-Related Genes Predicts Prognoses and Immune Responses for Head and Neck Squamous Cell Carcinoma
Source: Front Immunol. 2022 Feb 3;13:809872. doi: 10.3389/fimmu.2022.809872 (PMC8851317; doi:10.3389/fimmu.2022.809872)
Supplement: Supplementary Table 1 — Data information used in this study. [file Table_1.xls]

## Sheet: Data Sheet 1
Dataset	Number of sampes	Usage	Data source	download time
TCGA-HNSC expression	546	expression	https://xenabrowser.net/datapages/	2021.1.20
TCGA-HNSC methylation	529	correlation	https://xenabrowser.net/datapages/	2021.3.26
TCGA-HNSC CNV	522	CNV correlation	https://xenabrowser.net/datapages/	2021.1.20
TCGA-HNSC SNV	508	visualization	https://xenabrowser.net/datapages/	2021.1.23
TCGA-OV CNV	556	visualization	https://xenabrowser.net/datapages/	2021.3.13
TCGA-OV SNV	436	visualization	https://xenabrowser.net/datapages/	2021.3.13
TCGA-UCEC CNV	534	visualization	https://xenabrowser.net/datapages/	2021.3.13
TCGA-UCEC SNV	530	visualization	https://xenabrowser.net/datapages/	2021.3.13
TCGA-COAD CNV	449	visualization	https://xenabrowser.net/datapages/	2021.3.13
TCGA-COAD SNV	399	visualization	https://xenabrowser.net/datapages/	2021.3.13
TCGA-BRCA CNV	1084	visualization	https://xenabrowser.net/datapages/	2021.3.13
TCGA-BRCA SNV	986	visualization	https://xenabrowser.net/datapages/	2021.3.13
TCGA-CESC CNV	287	visualization	https://xenabrowser.net/datapages/	2021.3.13
TCGA-CESC SNV	288	visualization	https://xenabrowser.net/datapages/	2021.3.13
CCLE (HNSC)	34	visualization	https://portals.broadinstitute.org/ccle	2021.02.02
GCDC (HNSC)	72	visualization	https://cellmodelpassports.sanger.ac.uk	2021.02.02
ICGC	40	validation	https://dcc.icgc.org/	2021.3.16
GSE65858	270	validation	https://www.ncbi.nlm.nih.gov/geo/query/acc.cgi?acc=GSE65858	2021.3.9
Cibersort Immune infiltration	500	validation	http://timer.comp-genomics.org	2021.2.19
GSE78220	28	immunol therapy response	https://www.ncbi.nlm.nih.gov/geo/query/acc.cgi?acc=GSE78220	2021.3.9
IMvigor210CoreBiologies	348	immunol therapy response	http://research-pub.gene.com/IMvigor210CoreBiologies/packageVersions/	2021.3.3
