# Supplementary material for: A Signature of N6-methyladenosine Regulator-Related Genes Predicts Prognoses and Immune Responses for Head and Neck Squamous Cell Carcinoma
Source: Front Immunol. 2022 Feb 3;13:809872. doi: 10.3389/fimmu.2022.809872 (PMC8851317; doi:10.3389/fimmu.2022.809872)
Supplement: Supplementary Table 2 — 1598 genes that are significantly correlated at all three levels. [file Table_2.xls]

## Sheet: Data Sheet 2
1	BCAS3
2	PNISR
3	CEP57L1
4	ZNF326
5	PRKCE
6	PPIP5K2
7	USP38
8	RCHY1
9	USPL1
10	ABCE1
11	TRAPPC9
12	MED23
13	FIG4
14	MBLAC2
15	ERBB2IP
16	SRSF11
17	FBXL3
18	NHLRC3
19	REL
20	BRE
21	BMP2K
22	OTUD6B
23	PRPF39
24	COX7A2L
25	STRN3
26	CCNG1
27	FBXL17
28	RB1
29	DTNB
30	NUDCD1
31	METAP1
32	MFSD8
33	PUS10
34	EXOC6B
35	SNX13
36	BBS9
37	TMEM184C
38	ASCC3
39	TUBB1
40	SRSF7
41	TNPO1
42	RSPH3
43	FAM73A
44	KIAA0895
45	WDR36
46	TRMT13
47	DUS4L
48	C17orf67
49	ASAP1
50	NAA15
51	LYSMD3
52	ATP6V1E2
53	COG6
54	PHACTR2
55	SGTB
56	EIF3H
57	NDUFAF6
58	JAK1
59	DPY30
60	NRD1
61	AZI2
62	CEP44
63	PXK
64	SPAG1
65	TBC1D5
66	CDC40
67	C1D
68	MCM7
69	PCNX
70	TEX2
71	HIBADH
72	PCGF1
73	LHFPL2
74	RPTOR
75	VPS13B
76	SETD7
77	FBXL13
78	STAU2
79	TRAPPC6B
80	TAMM41
81	SNX24
82	CDC42
83	ANO10
84	KIF3C
85	TMCO4
86	RDH14
87	SERINC1
88	HS2ST1
89	PNPLA8
90	FNIP2
91	ITFG1
92	CDT1
93	SKIV2L2
94	AP1AR
95	RAPGEF2
96	ARRDC3
97	ZFYVE16
98	SRPK2
99	DTWD2
100	PCCA
101	IQSEC1
102	NCOA1
103	EPB41L2
104	ASAP2
105	UTRN
106	KIAA1109
107	EXT1
108	DPY19L4
109	CLCN3
110	ZMPSTE24
111	TIAM2
112	SUZ12
113	NSRP1
114	ARHGAP39
115	ZNHIT6
116	KIAA1919
117	SCAMP1
118	AK9
119	ST3GAL2
120	DBT
121	COQ3
122	ANKRD46
123	BANP
124	TAF2
125	SPATA2
126	TECPR1
127	WDPCP
128	SLC44A2
129	UBXN6
130	DDX5
131	G3BP2
132	ARHGAP26
133	RPAP2
134	GEM
135	SMAP1
136	EHBP1
137	USP33
138	ADCY3
139	MANBA
140	SCO1
141	CAPN7
142	DMXL1
143	ANXA4
144	RALGAPA1
145	TRIM2
146	LARP1B
147	TBCK
148	NUMB
149	TMEM181
150	ABR
151	ERMAP
152	HEATR6
153	VAC14
154	WDR59
155	PAN3
156	RTCA
157	ZMYM2
158	CWC27
159	OGG1
160	SLC39A11
161	LINC00847
162	PRKD3
163	STAT5B
164	GBE1
165	PANK3
166	KIAA0195
167	ADNP
168	LACE1
169	PDK2
170	PPM1G
171	PUF60
172	CDC25A
173	SNX9
174	TRIM62
175	RASGRF2
176	IPO5
177	MAML3
178	WWOX
179	TAF4
180	HOMER1
181	FANCM
182	NSUN4
183	ARL15
184	CNP
185	CCNC
186	ZNF277
187	CSNK1D
188	GMPPB
189	DNAJA2
190	UTP15
191	MPC1
192	TESK2
193	ERN1
194	MAP3K1
195	GPBP1
196	GNB1
197	EVI5
198	LAMA4
199	FRK
200	KPNB1
201	THAP6
202	MYBL1
203	PARD6B
204	VPS41
205	SRRT
206	NFU1
207	OSBPL3
208	ZFP41
209	MNT
210	CSNK1G3
211	GOSR1
212	FAM13A
213	MICU2
214	XYLT2
215	TOM1L2
216	TNRC6C
217	ANKRD17
218	HBS1L
219	SRBD1
220	LRCH1
221	ZSWIM6
222	LSM6
223	KIF1B
224	NFKBIA
225	PTGFRN
226	PRELID2
227	EMC2
228	METTL6
229	CAB39L
230	ITPR1
231	ZFPM2
232	KPNA2
233	FEZ2
234	ARMC2
235	PPAP2A
236	ZMYM1
237	ZFAT
238	SETDB2
239	CASZ1
240	FAM98A
241	ZNF423
242	AIMP1
243	POC5
244	EFCAB14
245	FAM172A
246	TSSC1
247	ANTXR1
248	SHISA5
249	SCMH1
250	RBM6
251	KDM1A
252	YIPF4
253	SSX2IP
254	SCOC
255	MATR3
256	NGLY1
257	SEL1L
258	KIAA1211
259	NAPEPLD
260	UTP23
261	DLD
262	MMS22L
263	KIDINS220
264	GNAO1
265	TULP4
266	PHF20L1
267	CAMKMT
268	SCAF8
269	PLEKHA8
270	CLOCK
271	MTSS1
272	SF3A2
273	DNAJC11
274	TMEM65
275	ZC3H3
276	ZNF16
277	RPS6KB1
278	PAM
279	CPT2
280	CENPE
281	LMTK2
282	ARFGEF1
283	MITF
284	YWHAQ
285	THADA
286	PTPN23
287	SPRED2
288	PHF14
289	CAMTA1
290	NAE1
291	MSH2
292	RTN4
293	CIRH1A
294	MEPCE
295	AGO4
296	OSBPL10
297	PREPL
298	DAZAP1
299	NUBPL
300	DCLRE1B
301	ZNF330
302	GFPT1
303	IPP
304	HNRNPLL
305	IGF2R
306	ALAS1
307	RAD18
308	SLC38A7
309	TERF2
310	FLT4
311	BCAR1
312	ADRM1
313	MUM1
314	MRPL13
315	C4orf36
316	KDM4B
317	RAB11FIP4
318	FAM133B
319	ITGB3BP
320	RBM39
321	COG5
322	MTA3
323	GNA11
324	YIPF5
325	NUP43
326	ADCY7
327	SLC12A2
328	HSPA4L
329	SF3A3
330	SLMAP
331	SLC30A6
332	HMGB1
333	INSR
334	ZFYVE1
335	NEK1
336	TCFL5
337	THUMPD2
338	MCC
339	SLC25A23
340	PLXNB3
341	GTF2B
342	ATG7
343	TANGO6
344	HGS
345	EIF4E3
346	ZFHX3
347	SYNC
348	LZIC
349	REXO1
350	SLC10A7
351	UBP1
352	FAM102B
353	COPS5
354	ARF4
355	CEPT1
356	TXNDC15
357	HSDL1
358	PIAS4
359	SOS1
360	QKI
361	PLEKHF2
362	MXRA7
363	HNRNPH1
364	RFT1
365	KLHDC2
366	STK10
367	ZNF34
368	UBE4B
369	ACLY
370	SPCS3
371	DGUOK
372	SPATA5
373	UBR4
374	EPAS1
375	FAM192A
376	TMEM242
377	LRRC47
378	PLXNB1
379	XPO4
380	NUP93
381	SMYD5
382	AFTPH
383	MAN1A2
384	CYTH3
385	ARID1B
386	EIF2AK1
387	C5orf24
388	VPS13D
389	ZDHHC20
390	VPRBP
391	CRIM1
392	RPL5
393	PDE7B
394	FZD6
395	JRK
396	FBXW7
397	MAST2
398	DIAPH3
399	TRAK1
400	CYB561D1
401	CACHD1
402	KIAA1191
403	MAP1B
404	EIF2AK2
405	SZRD1
406	ELOVL7
407	SETD2
408	TBP
409	DCTN4
410	PDP1
411	LUC7L3
412	EPT1
413	TMEM64
414	YPEL2
415	USP36
416	EXOG
417	SEC24D
418	CTTNBP2NL
419	ACTN1
420	FAM126A
421	PIGL
422	ZBTB40
423	GEMIN5
424	DHX30
425	AGO3
426	LRBA
427	MAGI3
428	DOT1L
429	ATXN7
430	TBC1D31
431	HUS1
432	EIF4G3
433	AP1G1
434	ISOC1
435	ZHX2
436	RNF43
437	WISP1
438	ENTPD5
439	CLIC4
440	IL17RC
441	CBFB
442	STXBP5
443	EXOSC8
444	DIDO1
445	MAFK
446	SMAD9
447	ALDH3A2
448	APC2
449	ARSB
450	LRIG2
451	LMNB2
452	GNPDA1
453	PLK4
454	SMURF2
455	USP22
456	44447
457	ARHGAP24
458	PRPF38A
459	BRIP1
460	SLC25A15
461	CCZ1B
462	SLMO2
463	STAT3
464	SLC36A1
465	PTBP2
466	FBXW11
467	ABHD5
468	CHMP2B
469	RAB33B
470	ZSWIM3
471	SOCS5
472	PSMD6
473	DNAJB9
474	STAMBP
475	NKIRAS1
476	KMT2E
477	PTK2
478	SUCLG2
479	GTF2H2C
480	PEMT
481	RAB2A
482	TACO1
483	SLC25A33
484	FAM120B
485	BRMS1L
486	DPY19L1
487	HOMEZ
488	AAR2
489	TBRG4
490	DERL2
491	MFN2
492	TMEM259
493	AASDH
494	KLHL3
495	ICT1
496	COPS4
497	WDR27
498	SHQ1
499	LRRFIP2
500	RCC2
501	NR1D2
502	CAPZB
503	SMIM12
504	MATN3
505	DCAF5
506	UGGT2
507	TRA2A
508	PAPOLG
509	EFR3A
510	B4GALT5
511	FBXL4
512	MRPS23
513	ZHX3
514	B3GNT2
515	DHX57
516	ATG4D
517	CABLES2
518	POLR1D
519	MON1A
520	DEPDC1B
521	FBXO48
522	AKAP12
523	DNAJC8
524	AKAP9
525	LLGL1
526	MED13
527	MANEA
528	EPB41
529	ULBP3
530	ELMSAN1
531	FOXK2
532	FAM220A
533	STAU1
534	PDE8B
535	CHD8
536	PDPR
537	SESN1
538	WDR48
539	EEF2
540	TTC7A
541	TBC1D9B
542	ATAD2
543	GAB1
544	SLC9B2
545	DOCK9
546	SNTB1
547	LONP1
548	ZCCHC14
549	RNF126
550	STARD13
551	MAGI1
552	ARFIP1
553	SNAI2
554	TRMT11
555	KIAA0825
556	KLHL8
557	PHACTR4
558	STON1
559	TMEM167B
560	AP4S1
561	PEX14
562	GLCCI1
563	NISCH
564	URGCP
565	STT3B
566	TXLNA
567	DGKH
568	LINC00641
569	BRCA1
570	UBR5
571	AGBL5
572	RARS
573	ANKRD11
574	YWHAE
575	TINF2
576	SPG20
577	TMEM57
578	SETD5
579	AGGF1
580	CTNNA1
581	SLC8A1
582	ARID1A
583	LATS1
584	PTBP1
585	TOMM34
586	MKS1
587	IGIP
588	ARMC1
589	CBX4
590	METTL17
591	THOP1
592	PSPN
593	SYNE1
594	ZNF789
595	C2orf42
596	ATP5F1
597	RNF6
598	SMC6
599	PSMB2
600	PALLD
601	MAP2K7
602	LAMA2
603	INTS6
604	ZNF608
605	TOM1L1
606	HSD17B4
607	INTS8
608	TBC1D32
609	MRPL18
610	AOC3
611	FUK
612	SNX6
613	PLEKHM2
614	SASH1
615	MED11
616	P4HB
617	FER1L6
618	CCNG2
619	BTF3L4
620	BPTF
621	ZNF346
622	VDAC1
623	CYC1
624	CD164
625	RASGRP3
626	MASP2
627	PAQR3
628	FOXJ3
629	RANBP3
630	KATNAL1
631	G3BP1
632	MIPEP
633	WWP2
634	SLC35A3
635	CASP6
636	C17orf53
637	PPP1R21
638	AGL
639	NUDT9
640	NCOA2
641	POMGNT1
642	N4BP1
643	ZFAND1
644	DOCK4
645	ILF3
646	TBPL1
647	PSKH1
648	ZNF627
649	PDE7A
650	ARAP3
651	DCAF4
652	IFT52
653	PITHD1
654	CCDC125
655	MAML1
656	FZR1
657	REPS1
658	RALGAPB
659	MEAF6
660	ELOF1
661	NEK4
662	PHYKPL
663	MAP3K3
664	GPD1L
665	ZNF354B
666	MTOR
667	SEC23A
668	PITPNA
669	AATF
670	CUX1
671	SCAP
672	SUPT16H
673	SIPA1L1
674	IFNGR1
675	PKN2
676	DLEU7
677	UBE2O
678	KCNS3
679	RAB11FIP5
680	IL17RD
681	PSMC3IP
682	MAP2K4
683	PDP2
684	FLT1
685	FAM212B
686	GPATCH8
687	PUM2
688	ATP6V1H
689	VPS53
690	ATXN7L1
691	SGMS2
692	GTF2F2
693	ELF2
694	LDLRAP1
695	MPRIP
696	DPYD
697	PURA
698	MMD
699	ZNF469
700	STK24
701	AMD1
702	RYBP
703	AHDC1
704	MTMR14
705	ZBTB7A
706	LRRC8E
707	UIMC1
708	CLK4
709	RLF
710	LBH
711	PKD2
712	TAX1BP1
713	GALNS
714	MORF4L2
715	SEPN1
716	RAB1A
717	SMAP2
718	KCTD6
719	DNAAF2
720	ABRACL
721	RCC1
722	LZTFL1
723	SGK1
724	TRIM33
725	MPLKIP
726	WDYHV1
727	MSI2
728	SERINC3
729	ELF1
730	CC2D1B
731	LUZP1
732	AHCYL1
733	NASP
734	GDAP1
735	PHLPP2
736	SYF2
737	KATNB1
738	PQLC3
739	PTPRF
740	PDAP1
741	FAM83D
742	SCD5
743	RPS6KA1
744	RAVER2
745	MTG2
746	FAM76A
747	NBPF1
748	SACS
749	ACTB
750	SMARCD2
751	TWISTNB
752	EML4
753	INPP5K
754	CPD
755	ZZZ3
756	SLC30A7
757	FAM177A1
758	MEX3D
759	CEP85L
760	GSE1
761	AHI1
762	AP3D1
763	ARHGEF28
764	FBXL18
765	DDX42
766	MLLT4
767	RNF167
768	RAD21
769	KANSL1
770	SRP72
771	AFF1
772	KIAA0391
773	KIAA1841
774	STRIP1
775	TIE1
776	INPP5B
777	CHD6
778	C3orf38
779	TIFA
780	UBL3
781	ERAP1
782	VAMP3
783	C2orf16
784	MYO19
785	KPNA6
786	WASF2
787	ZDHHC18
788	USP46
789	CLTC
790	ZNF366
791	NUDCD3
792	SH3GLB1
793	EBF1
794	CRK
795	ANKMY2
796	CEP135
797	FAF1
798	SAMD14
799	GINS2
800	GRK6
801	PRKCD
802	UBE2J2
803	LIN54
804	DSCC1
805	ZC3H18
806	MAPKAPK3
807	SRGAP3
808	PDIK1L
809	DYNC1LI1
810	RFC3
811	GOLGA4
812	SNX8
813	DALRD3
814	KEAP1
815	CDH5
816	ZNF827
817	TERF2IP
818	SLC7A6
819	LATS2
820	CEP104
821	DNAJB14
822	KLHL7
823	FBXO5
824	NDUFAF7
825	LRRC41
826	PANK4
827	ZNF7
828	PREB
829	ROR1
830	AMFR
831	CTNNB1
832	RBBP4
833	ASXL2
834	DDX46
835	RBM23
836	MBTD1
837	NDST1
838	SAR1B
839	CDC42EP4
840	AFF4
841	CDK6
842	HIAT1
843	HERC3
844	DAG1
845	HECTD3
846	CMIP
847	GPS1
848	PROSER1
849	GALNT7
850	44450
851	TMEM200A
852	CDK14
853	BCLAF1
854	SLC4A7
855	CEP250
856	ZFYVE9
857	MCCC2
858	KAT2A
859	SLC12A9
860	FASN
861	SPEN
862	SLC7A1
863	AP2B1
864	C5orf30
865	NFIC
866	WBP4
867	ZKSCAN1
868	SMARCC1
869	CSNK1G2
870	SIKE1
871	VANGL1
872	GGA3
873	HNRNPAB
874	RERE
875	CCNI
876	NSMCE2
877	RPL30
878	GPR56
879	NPEPPS
880	NPHP4
881	DLGAP4
882	PRKCZ
883	SEC22C
884	OSER1
885	GNG12
886	APBA3
887	TNS3
888	PMS2
889	IPO11
890	ARGLU1
891	ATL2
892	CDH24
893	USP48
894	SMURF1
895	WDR47
896	MRPL4
897	ARSK
898	TMEM201
899	LIMD1
900	OXR1
901	CCZ1
902	PRKCA
903	FBXO31
904	PPP3CA
905	EYA3
906	OSGIN2
907	FKBP9
908	XYLB
909	HNRNPM
910	WDTC1
911	FBXO42
912	ORC6
913	STARD4
914	IFRD2
915	MFSD11
916	HADHA
917	FOXP1
918	C1orf174
919	COPS3
920	SLC45A4
921	FBXO8
922	KIAA1522
923	ROBO1
924	ERCC8
925	CDK8
926	AFG3L1P
927	EXTL2
928	EIF2B3
929	HNRNPDL
930	WASF1
931	HNRNPA0
932	KANK2
933	SF3B3
934	CDKN3
935	RER1
936	VRK2
937	GALNT15
938	BZW2
939	MTX3
940	PPP1R8
941	PIP5K1C
942	RABEP1
943	DNAJC5
944	SLC12A4
945	SH3BP5
946	TMUB2
947	MAST4
948	SKP1
949	SNRK
950	MBNL2
951	TPP2
952	LAMTOR3
953	HSF1
954	CLUH
955	MAP3K4
956	FAM134C
957	CHAF1A
958	TRANK1
959	SRFBP1
960	TRIQK
961	EPS15
962	IP6K1
963	CPNE2
964	ARHGAP18
965	SP4
966	SERTAD2
967	RPS6KA2
968	H6PD
969	GMEB1
970	VEZF1
971	PUM1
972	KAZN
973	MAP2K2
974	FAM57A
975	MTHFD1L
976	NUP85
977	ZNF623
978	PAIP2
979	CNOT6
980	BBS2
981	CCNB1
982	HELZ
983	PCMTD2
984	TICAM1
985	NCOA5
986	ZNF512B
987	CHD9
988	TSC22D4
989	NDFIP1
990	SERINC5
991	PDS5B
992	LAPTM4B
993	FAM13B
994	ZSCAN21
995	AVL9
996	WDFY2
997	DYNLT1
998	MTSS1L
999	AGRN
1000	TRIM56
1001	CELSR2
1002	CBX1
1003	ZNF286A
1004	SEMA4F
1005	ADI1
1006	SLC25A13
1007	NUP88
1008	NCDN
1009	NFKB1
1010	NDC1
1011	UBE2D3
1012	ZNF276
1013	C1GALT1
1014	MLX
1015	TRRAP
1016	ZFP62
1017	SRSF6
1018	EDEM1
1019	ADORA2B
1020	DPM1
1021	DNAJC7
1022	LARP1
1023	MTDH
1024	STPG1
1025	RPP14
1026	TFB1M
1027	SEC31A
1028	H3F3B
1029	HDAC1
1030	RAD54L2
1031	L3MBTL3
1032	SPIDR
1033	CSNK2A2
1034	ENGASE
1035	KHSRP
1036	CDC14A
1037	ADAMTS2
1038	UBE2V2
1039	HECA
1040	SYNRG
1041	USB1
1042	HARS2
1043	NSD1
1044	AGO2
1045	ZNF217
1046	RAB2B
1047	DDX56
1048	PDLIM5
1049	SRSF4
1050	SEC13
1051	RAP2A
1052	CCDC71
1053	CNOT8
1054	EXOSC10
1055	IGSF3
1056	ARHGAP27
1057	DUSP11
1058	OXNAD1
1059	UHRF1
1060	RHBDF2
1061	PRKAR2A
1062	SGCE
1063	PTP4A2
1064	UTP11L
1065	SNX2
1066	PDGFRB
1067	TRNT1
1068	EBAG9
1069	WDR18
1070	HRH2
1071	ICMT
1072	C16orf95
1073	NSF
1074	NCOA3
1075	RSBN1
1076	ECSIT
1077	COASY
1078	VGLL4
1079	PABPC1
1080	HMGN2
1081	UBLCP1
1082	ZNF335
1083	SLC25A32
1084	SUMF1
1085	KIAA0319L
1086	DFFB
1087	AAK1
1088	FIP1L1
1089	PPIL4
1090	ALPK1
1091	CRBN
1092	SZT2
1093	PWWP2A
1094	CCT7
1095	MIER1
1096	SKI
1097	LRP8
1098	DCAF7
1099	TCTA
1100	RAC1
1101	TET3
1102	ULK2
1103	POLR2E
1104	SDHB
1105	EHD3
1106	NIPAL3
1107	CROCCP3
1108	NDNF
1109	HSPH1
1110	CYCS
1111	PAPD4
1112	NEMF
1113	GID4
1114	RBL2
1115	SPTBN1
1116	CCNH
1117	FNBP1L
1118	SGOL1
1119	FITM2
1120	MTIF2
1121	LRRC8B
1122	MSH6
1123	MYO1C
1124	MAP3K5
1125	LYPLA1
1126	PRPSAP1
1127	BTBD2
1128	WDFY3
1129	ST7L
1130	ZNF557
1131	44446
1132	GRSF1
1133	CDC25C
1134	ARHGEF3
1135	STRADA
1136	SREBF1
1137	CANT1
1138	OTUD4
1139	FBLN2
1140	RMND1
1141	ZDHHC7
1142	TMEM11
1143	MAP7
1144	PUS7
1145	EXOC7
1146	RRM2B
1147	SLC38A9
1148	SCP2
1149	POP1
1150	CRLF3
1151	SPOP
1152	HMGXB3
1153	COMMD10
1154	GPR3
1155	TAB2
1156	RTEL1
1157	SGTA
1158	PDE12
1159	LHFP
1160	ATP6AP1
1161	USP42
1162	SHCBP1
1163	MINK1
1164	PHTF1
1165	SOGA1
1166	USO1
1167	DSN1
1168	CDC42SE2
1169	PDCD2
1170	MBTPS1
1171	RAI1
1172	HDGFRP2
1173	NECAP2
1174	THG1L
1175	C1orf52
1176	CCDC51
1177	CHD3
1178	EFNB2
1179	BAP1
1180	FCHO2
1181	KBTBD8
1182	FLNB
1183	SEMA3G
1184	YBX1
1185	TIMM44
1186	UBE2Z
1187	SPAG9
1188	SCRN1
1189	REST
1190	LSM10
1191	MPP6
1192	ZBTB4
1193	CDH13
1194	LINC00265
1195	FAM160A1
1196	METTL23
1197	SNX11
1198	ZNF449
1199	ABHD4
1200	NHSL1
1201	TOP1
1202	PIGK
1203	MTMR4
1204	GINM1
1205	RB1CC1
1206	SYPL1
1207	DENND1C
1208	KLF10
1209	MRPL15
1210	CCRN4L
1211	ACVR2B
1212	PPP4R2
1213	COX10
1214	YPEL5
1215	DUS3L
1216	PPM1B
1217	SULF1
1218	KCNQ3
1219	STK11
1220	MMP14
1221	C7orf26
1222	SLC35D1
1223	RGMB
1224	PAFAH1B1
1225	PTPRK
1226	PRKDC
1227	SCARF1
1228	COQ2
1229	SACM1L
1230	TMEM167A
1231	EZH1
1232	C17orf70
1233	SOS2
1234	EBNA1BP2
1235	DNM2
1236	SPSB1
1237	PLOD3
1238	USP24
1239	ATP9A
1240	RCAN3
1241	TCF3
1242	AZIN1
1243	ANKRD28
1244	EIF4A3
1245	MFAP3
1246	CASKIN2
1247	ITGB8
1248	PSEN1
1249	SFPQ
1250	TTYH3
1251	SNAI1
1252	SEMA3F
1253	CMTM4
1254	BLCAP
1255	TMEM168
1256	MOGS
1257	MMP16
1258	RALA
1259	ADAM17
1260	SH3RF1
1261	RUFY3
1262	PEX12
1263	PLEKHG1
1264	PMS2CL
1265	INTS2
1266	HIPK1
1267	CEP68
1268	SYNJ2
1269	RBM26
1270	RNF144A
1271	CHRAC1
1272	KBTBD2
1273	TP73
1274	RAE1
1275	FOXO1
1276	VWA8
1277	SPDYE3
1278	CAD
1279	KLHL11
1280	GMPR2
1281	KIAA2013
1282	FLII
1283	SNTB2
1284	WDR82
1285	PRRT3
1286	PAPD5
1287	SMCR8
1288	PSMA5
1289	ARIH2
1290	FAM161B
1291	RIPK2
1292	DCTN1
1293	FN3KRP
1294	FAM213B
1295	ITSN2
1296	SUMO2
1297	CTCF
1298	RNF216P1
1299	DSE
1300	ATP1A1
1301	PSMD12
1302	WWP1
1303	HP1BP3
1304	TRAPPC12
1305	IP6K2
1306	MGAT4B
1307	CLSPN
1308	PIEZO1
1309	STRN
1310	UBE2E1
1311	DPP9
1312	NCOA7
1313	WDR6
1314	ARHGAP29
1315	TOB1
1316	FBXO11
1317	PRPF38B
1318	PPARGC1B
1319	RNF44
1320	RAD50
1321	STX7
1322	TMTC4
1323	ERGIC1
1324	CCDC146
1325	DVL2
1326	PTDSS1
1327	HNRNPR
1328	MCFD2
1329	IGFBP7
1330	FGD5
1331	MAP4
1332	TANC2
1333	LAPTM4A
1334	FANCL
1335	REV3L
1336	NMNAT1
1337	SLC4A1AP
1338	ZKSCAN5
1339	MRPS36
1340	CPEB4
1341	CSTF1
1342	XPO1
1343	SQSTM1
1344	LTV1
1345	OSBPL2
1346	TMEM50A
1347	PPA2
1348	PEX10
1349	SFT2D1
1350	CACTIN
1351	NUFIP1
1352	OGFOD3
1353	BRPF1
1354	MRM1
1355	WIPI2
1356	NOC2L
1357	RNF19A
1358	LPIN1
1359	ATG12
1360	KIF2A
1361	ODF2L
1362	PAG1
1363	TRAIP
1364	USP32
1365	COL1A2
1366	HS1BP3
1367	TMED4
1368	SLC9A1
1369	PMPCB
1370	FUBP1
1371	CDK13
1372	ACIN1
1373	ASPH
1374	HINT3
1375	ARHGEF6
1376	DNMT1
1377	SMARCA5
1378	FAM135A
1379	FAM49B
1380	CNOT1
1381	IMPAD1
1382	YIPF1
1383	TAF15
1384	VHL
1385	TIGD6
1386	TMEM18
1387	STK4
1388	SMG6
1389	BTBD8
1390	PAFAH2
1391	FAM91A1
1392	C16orf87
1393	CSDE1
1394	BCAS2
1395	AKAP10
1396	PPP1R9B
1397	DHCR24
1398	GIGYF1
1399	KIAA0922
1400	CCNB1IP1
1401	FNDC1
1402	KDM4A
1403	PDHB
1404	GMFB
1405	IBTK
1406	RPGRIP1L
1407	SREK1
1408	CGGBP1
1409	NEURL4
1410	ZMIZ2
1411	ZFP64
1412	PRDM2
1413	MED30
1414	AXIN2
1415	GTF2A1
1416	DAD1
1417	SLC16A13
1418	SLC5A6
1419	SLC26A2
1420	LRP12
1421	ALMS1
1422	PPP1CB
1423	UCKL1
1424	KDM6B
1425	RAP1GDS1
1426	E2F6
1427	SAMD9L
1428	MAN2A1
1429	PNRC2
1430	HEXIM1
1431	TRAPPC3
1432	B3GAT2
1433	ANKIB1
1434	SH3PXD2B
1435	IGF2BP3
1436	ANKFY1
1437	ZNF445
1438	PCMT1
1439	FKBP14
1440	GCFC2
1441	MLLT1
1442	HEATR5B
1443	DYNLL2
1444	STMN1
1445	FAM208A
1446	TBC1D16
1447	RAF1
1448	RNF146
1449	PSMB1
1450	CCNA2
1451	NOB1
1452	LEPR
1453	ZFP69
1454	EPN2
1455	RBM38
1456	ARHGDIA
1457	TNFAIP3
1458	CBR4
1459	PBRM1
1460	DRG2
1461	ECE1
1462	GPBP1L1
1463	UTP3
1464	NUS1
1465	FOXD2
1466	SPG7
1467	USP45
1468	ZNF362
1469	GPRIN3
1470	ATXN7L3
1471	MYBBP1A
1472	LMO4
1473	GATAD1
1474	ADAMTS6
1475	LINC00657
1476	AKAP1
1477	VCPIP1
1478	HYAL2
1479	ZUFSP
1480	METTL16
1481	ARL8B
1482	CLASP2
1483	FANCA
1484	CBX3
1485	RCBTB1
1486	PTPRG
1487	ANLN
1488	DCAKD
1489	ADPRHL2
1490	CNOT6L
1491	FOXK1
1492	ZNF652
1493	CLCN6
1494	RAP2C
1495	TBC1D9
1496	R3HDM4
1497	KLHL2
1498	PXDN
1499	COL1A1
1500	PNN
1501	NUP54
1502	MAP3K14
1503	CDS1
1504	XAB2
1505	SS18L1
1506	MTF2
1507	GIN1
1508	AHR
1509	PFDN1
1510	FOSL2
1511	AARS
1512	TPBG
1513	TMA16
1514	PDE10A
1515	HSPG2
1516	GLOD4
1517	GCLM
1518	NICN1
1519	ADAM19
1520	THRAP3
1521	TIGD2
1522	AIMP2
1523	MRPL19
1524	SUN1
1525	NBN
1526	FAM64A
1527	ZNRF2
1528	DNMT3A
1529	FARP1
1530	PTPN22
1531	PELI1
1532	VPS25
1533	ARHGAP10
1534	KLHL36
1535	KLHL21
1536	MRPS31
1537	RNF217
1538	FOXO3
1539	CYB561
1540	USP12
1541	ATP6V1C1
1542	ZBTB2
1543	NBPF3
1544	NIPAL2
1545	CTSO
1546	CNTROB
1547	COL14A1
1548	DBF4B
1549	ELAC2
1550	SBNO2
1551	PEX7
1552	ITM2B
1553	ROCK2
1554	RNF114
1555	44256
1556	ZMYM4
1557	SRC
1558	UBL4A
1559	OTX1
1560	RBMX2
1561	ZNF280C
1562	FLNA
1563	ZNF275
1564	OSTC
1565	GDI1
1566	TCEAL1
1567	MECP2
1568	MTM1
1569	TMLHE
1570	VMA21
1571	RBMX
1572	MAMLD1
1573	FAM122C
1574	AIFM1
1575	MTMR1
1576	SLC25A53
1577	PHF6
1578	TMEM185A
1579	MBNL3
1580	SLC10A3
1581	BCORL1
1582	SMARCA1
1583	FAM199X
1584	ZDHHC9
1585	DKC1
1586	MAP7D3
1587	ENOX2
1588	ELF4
1589	EMD
1590	CD99L2
1591	SLC25A14
1592	IDS
1593	VBP1
1594	SLC9A6
1595	HTATSF1
1596	FAM127B
1597	OCRL
1598	HPRT1
