# Supplementary material for: A Signature of N6-methyladenosine Regulator-Related Genes Predicts Prognoses and Immune Responses for Head and Neck Squamous Cell Carcinoma
Source: Front Immunol. 2022 Feb 3;13:809872. doi: 10.3389/fimmu.2022.809872 (PMC8851317; doi:10.3389/fimmu.2022.809872)
Supplement: Supplementary Table 3 — 65 enriched Kyoto Encyclopedia of Genes and Genomes signaling pathways. [file Table_3.xls]

## Sheet: Data Sheet 3
	Description	GeneRatio	BgRatio	pvalue	p.adjust
hsa04141	Protein processing in endoplasmic reticulum	32/642	171/8104	3.43431e-06	3.43431e-06
hsa04722	Neurotrophin signaling pathway	24/642	119/8104	1.57293e-05	1.57293e-05
hsa04144	Endocytosis	39/642	252/8104	3.45277e-05	3.45277e-05
hsa04150	mTOR signaling pathway	27/642	155/8104	7.38194e-05	7.38194e-05
hsa00310	Lysine degradation	15/642	63/8104	8.70661e-05	8.70661e-05
hsa05131	Shigellosis	37/642	246/8104	0.00010131	0.00010131
hsa04140	Autophagy - animal	24/642	137/8104	0.000167511	0.000167511
hsa04120	Ubiquitin mediated proteolysis	24/642	140/8104	0.000235764	0.000235764
hsa04912	GnRH signaling pathway	18/642	93/8104	0.000306649	0.000306649
hsa04520	Adherens junction	15/642	71/8104	0.000359773	0.000359773
hsa05165	Human papillomavirus infection	43/642	331/8104	0.000783277	0.000783277
hsa05100	Bacterial invasion of epithelial cells	15/642	77/8104	0.000889394	0.000889394
hsa04218	Cellular senescence	24/642	156/8104	0.00118642	0.00118642
hsa04070	Phosphatidylinositol signaling system	17/642	97/8104	0.00144295	0.00144295
hsa03040	Spliceosome	23/642	151/8104	0.00170553	0.00170553
hsa04931	Insulin resistance	18/642	108/8104	0.0019131	0.0019131
hsa04015	Rap1 signaling pathway	29/642	210/8104	0.00219012	0.00219012
hsa03022	Basal transcription factors	10/642	45/8104	0.00227433	0.00227433
hsa05135	Yersinia infection	21/642	137/8104	0.00245942	0.00245942
hsa05017	Spinocerebellar ataxia	21/642	143/8104	0.0041477	0.0041477
hsa04010	MAPK signaling pathway	36/642	294/8104	0.00551469	0.00551469
hsa04142	Lysosome	19/642	128/8104	0.00553691	0.00553691
hsa05163	Human cytomegalovirus infection	29/642	225/8104	0.00600506	0.00600506
hsa04012	ErbB signaling pathway	14/642	85/8104	0.0065227	0.0065227
hsa05210	Colorectal cancer	14/642	86/8104	0.00724177	0.00724177
hsa05132	Salmonella infection	31/642	249/8104	0.00760873	0.00760873
hsa05120	Epithelial cell signaling in Helicobacter pylori infection	12/642	70/8104	0.0082782	0.0082782
hsa04510	Focal adhesion	26/642	201/8104	0.0085935	0.0085935
hsa04110	Cell cycle	18/642	124/8104	0.00859467	0.00859467
hsa05161	Hepatitis B	22/642	162/8104	0.00865075	0.00865075
hsa01521	EGFR tyrosine kinase inhibitor resistance	13/642	79/8104	0.00866012	0.00866012
hsa05235	PD-L1 expression and PD-1 checkpoint pathway in cancer	14/642	89/8104	0.0097835	0.0097835
hsa05231	Choline metabolism in cancer	15/642	98/8104	0.00980897	0.00980897
hsa05223	Non-small cell lung cancer	12/642	72/8104	0.010346	0.010346
hsa05203	Viral carcinogenesis	26/642	204/8104	0.0103494	0.0103494
hsa05205	Proteoglycans in cancer	26/642	205/8104	0.0109957	0.0109957
hsa04136	Autophagy - other	7/642	32/8104	0.0111009	0.0111009
hsa03013	RNA transport	24/642	186/8104	0.0116346	0.0116346
hsa04935	Growth hormone synthesis, secretion and action	17/642	119/8104	0.0122168	0.0122168
hsa04926	Relaxin signaling pathway	18/642	129/8104	0.0127543	0.0127543
hsa05225	Hepatocellular carcinoma	22/642	168/8104	0.013015	0.013015
hsa04152	AMPK signaling pathway	17/642	120/8104	0.0132229	0.0132229
hsa04919	Thyroid hormone signaling pathway	17/642	121/8104	0.014293	0.014293
hsa04068	FoxO signaling pathway	18/642	131/8104	0.0148073	0.0148073
hsa05212	Pancreatic cancer	12/642	76/8104	0.0156587	0.0156587
hsa04666	Fc gamma R-mediated phagocytosis	14/642	97/8104	0.0200304	0.0200304
hsa04540	Gap junction	13/642	88/8104	0.0205283	0.0205283
hsa04390	Hippo signaling pathway	20/642	157/8104	0.0228135	0.0228135
hsa00562	Inositol phosphate metabolism	11/642	73/8104	0.0277226	0.0277226
hsa05014	Amyotrophic lateral sclerosis	39/642	364/8104	0.0313752	0.0313752
hsa05220	Chronic myeloid leukemia	11/642	76/8104	0.0360595	0.0360595
hsa00534	Glycosaminoglycan biosynthesis - heparan sulfate / heparin	5/642	24/8104	0.0369623	0.0369623
hsa05221	Acute myeloid leukemia	10/642	67/8104	0.0369726	0.0369726
hsa05213	Endometrial cancer	9/642	58/8104	0.0374018	0.0374018
hsa04370	VEGF signaling pathway	9/642	59/8104	0.0411678	0.0411678
hsa05110	Vibrio cholerae infection	8/642	50/8104	0.0412063	0.0412063
hsa04910	Insulin signaling pathway	17/642	137/8104	0.042222	0.042222
hsa05211	Renal cell carcinoma	10/642	69/8104	0.0440529	0.0440529
hsa03015	mRNA surveillance pathway	13/642	98/8104	0.0447727	0.0447727
hsa03018	RNA degradation	11/642	79/8104	0.046016	0.046016
hsa05170	Human immunodeficiency virus 1 infection	24/642	212/8104	0.0472585	0.0472585
hsa04211	Longevity regulating pathway	12/642	89/8104	0.0472717	0.0472717
hsa04917	Prolactin signaling pathway	10/642	70/8104	0.0479164	0.0479164
hsa04114	Oocyte meiosis	16/642	129/8104	0.0479263	0.0479263
hsa04062	Chemokine signaling pathway	22/642	192/8104	0.0499559	0.0499559
