# Supplementary material for: A Signature of N6-methyladenosine Regulator-Related Genes Predicts Prognoses and Immune Responses for Head and Neck Squamous Cell Carcinoma
Source: Front Immunol. 2022 Feb 3;13:809872. doi: 10.3389/fimmu.2022.809872 (PMC8851317; doi:10.3389/fimmu.2022.809872)
Supplement: Supplementary Table 4 — 187 genes in the top 10 enriched Kyoto Encyclopedia of Genes and Genomes pathways. [file Table_4.xls]

## Sheet: Data Sheet 4
	ENTREZID	SYMBOL
1	118424	UBE2J2
2	10277	UBE4B
3	10905	MAN1A2
4	10113	PREB
5	5610	EIF2AK2
6	7841	MOGS
7	9695	EDEM1
8	6396	SEC13
9	55768	NGLY1
10	201595	STT3B
11	22872	SEC31A
12	7323	UBE2D3
13	9871	SEC24D
14	22824	HSPA4L
15	6500	SKP1
16	51128	SAR1B
17	4217	MAP3K5
18	27102	EIF2AK1
19	10808	HSPH1
20	55757	UGGT2
21	1603	DAD1
22	10484	SEC23A
23	6400	SEL1L
24	10294	DNAJA2
25	267	AMFR
26	8720	MBTPS1
27	51009	DERL2
28	2081	ERN1
29	5034	P4HB
30	80700	UBXN6
31	5609	MAP2K7
32	80331	DNAJC5
33	7161	TP73
34	998	CDC42
35	6195	RPS6KA1
36	57498	KIDINS220
37	6654	SOS1
38	5894	RAF1
39	5580	PRKCD
40	4790	NFKB1
41	2549	GAB1
42	4214	MAP3K1
43	2309	FOXO3
44	6196	RPS6KA2
45	5879	RAC1
46	8767	RIPK2
47	4792	NFKBIA
48	6655	SOS2
49	5663	PSEN1
50	7531	YWHAE
51	1398	CRK
52	4215	MAP3K3
53	396	ARHGDIA
54	5605	MAP2K2
55	5590	PRKCZ
56	832	CAPZB
57	26119	LDLRAP1
58	64744	SMAP2
59	2060	EPS15
60	9372	ZFYVE9
61	51100	SH3GLB1
62	8853	ASAP2
63	30845	EHD3
64	26056	RAB11FIP5
65	10617	STAMBP
66	9922	IQSEC1
67	378	ARF4
68	25978	CHMP2B
69	9765	ZFYVE16
70	6643	SNX2
71	64411	ARAP3
72	2870	GRK6
73	60682	SMAP1
74	3482	IGF2R
75	9265	CYTH3
76	57154	SMURF1
77	10565	ARFGEF1
78	11059	WWP1
79	50807	ASAP1
80	58533	SNX6
81	9135	RABEP1
82	22905	EPN2
83	84440	RAB11FIP4
84	163	AP2B1
85	84313	VPS25
86	1213	CLTC
87	64750	SMURF2
88	9146	HGS
89	23396	PIP5K1C
90	1785	DNM2
91	6714	SRC
92	84612	PARD6B
93	2475	MTOR
94	23175	LPIN1
95	90423	ATP6V1E2
96	8649	LAMTOR3
97	57600	FNIP2
98	153129	SLC38A9
99	6446	SGK1
100	51606	ATP6V1H
101	528	ATP6V1C1
102	8323	FZD6
103	81617	CAB39L
104	79726	WDR59
105	1856	DVL2
106	9706	ULK2
107	6198	RPS6KB1
108	92335	STRADA
109	5578	PRKCA
110	57521	RPTOR
111	6794	STK11
112	3643	INSR
113	7799	PRDM2
114	3030	HADHA
115	79823	CAMKMT
116	29072	SETD2
117	80854	SETD7
118	64324	NSD1
119	85007	PHYKPL
120	8985	PLOD3
121	55904	KMT2E
122	1738	DLD
123	83852	SETDB2
124	224	ALDH3A2
125	2145	EZH1
126	84444	DOT1L
127	55217	TMLHE
128	10163	WASF2
129	54874	FNBP1L
130	9475	ROCK2
131	5581	PRKCE
132	3708	ITPR1
133	92610	TIFA
134	9140	ATG12
135	7416	VDAC1
136	23291	FBXW11
137	8878	SQSTM1
138	8936	WASF1
139	23118	TAB2
140	26100	WIPI2
141	60	ACTB
142	54205	CYCS
143	11335	CBX3
144	25851	TECPR1
145	7336	UBE2V2
146	5747	PTK2
147	2308	FOXO1
148	87	ACTN1
149	9564	BCAR1
150	5861	RAB1A
151	64419	MTMR14
152	10533	ATG7
153	83452	RAB33B
154	9821	RB1CC1
155	3146	HMGB1
156	53349	ZFYVE1
157	140775	SMCR8
158	9110	MTMR4
159	84971	ATG4D
160	55120	FANCL
161	7428	VHL
162	7324	UBE2E1
163	25898	RCHY1
164	8916	HERC3
165	55294	FBXW7
166	1161	ERCC8
167	51366	UBR5
168	11060	WWP2
169	672	BRCA1
170	65264	UBE2Z
171	63893	UBE2O
172	51343	FZR1
173	51588	PIAS4
174	9817	KEAP1
175	109	ADCY3
176	4216	MAP3K4
177	4323	MMP14
178	113	ADCY7
179	6416	MAP2K4
180	2767	GNA11
181	5792	PTPRF
182	117178	SSX2IP
183	1499	CTNNB1
184	1495	CTNNA1
185	6591	SNAI2
186	1459	CSNK2A2
187	6615	SNAI1
