# Supplementary material for: A Signature of N6-methyladenosine Regulator-Related Genes Predicts Prognoses and Immune Responses for Head and Neck Squamous Cell Carcinoma
Source: Front Immunol. 2022 Feb 3;13:809872. doi: 10.3389/fimmu.2022.809872 (PMC8851317; doi:10.3389/fimmu.2022.809872)
Supplement: Supplementary Table 5 — Top 10 enriched Kyoto Encyclopedia of Genes and Genomes pathways. [file Table_5.xls]

## Sheet: Data Sheet 5
	Description	GeneRatio	BgRatio	pvalue	p.adjust
hsa04141	Protein processing in endoplasmic reticulum	32/642	171/8104	3.43431e-06	3.43431e-06
hsa04722	Neurotrophin signaling pathway	24/642	119/8104	1.57293e-05	1.57293e-05
hsa04144	Endocytosis	39/642	252/8104	3.45277e-05	3.45277e-05
hsa04150	mTOR signaling pathway	27/642	155/8104	7.38194e-05	7.38194e-05
hsa00310	Lysine degradation	15/642	63/8104	8.70661e-05	8.70661e-05
hsa05131	Shigellosis	37/642	246/8104	0.00010131	0.00010131
hsa04140	Autophagy - animal	24/642	137/8104	0.000167511	0.000167511
hsa04120	Ubiquitin mediated proteolysis	24/642	140/8104	0.000235764	0.000235764
hsa04912	GnRH signaling pathway	18/642	93/8104	0.000306649	0.000306649
hsa04520	Adherens junction	15/642	71/8104	0.000359773	0.000359773
