# Supplementary material for: A Signature of N6-methyladenosine Regulator-Related Genes Predicts Prognoses and Immune Responses for Head and Neck Squamous Cell Carcinoma
Source: Front Immunol. 2022 Feb 3;13:809872. doi: 10.3389/fimmu.2022.809872 (PMC8851317; doi:10.3389/fimmu.2022.809872)
Supplement: Supplementary Table 6 — The correlation of m6A regulator expression and PD-L1 expression. [file Table_6.xls]

## Sheet: correlation between PDL1_CD274 
	correlation	adjust P	gene_m6A	gene
1	0.388826	1.71003e-19	YTHDC2	CD274
2	0.272681	5.64793e-10	YTHDF3	CD274
3	0.270504	7.82129e-10	METTL14	CD274
4	0.267981	1.13653e-09	FMR1	CD274
5	0.24612	2.46649e-08	RBM15B	CD274
6	0.232319	1.48942e-07	RBM15	CD274
7	0.227494	2.72167e-07	ZC3H13	CD274
8	0.216017	1.08317e-06	CBLL1	CD274
9	0.213479	1.45562e-06	KIAA1429	CD274
10	0.211634	1.80052e-06	YTHDC1	CD274
11	0.204734	3.92106e-06	HNRNPC	CD274
12	0.201871	5.37478e-06	WTAP	CD274
13	0.198514	7.73563e-06	YTHDF2	CD274
14	0.195561	1.06015e-05	HNRNPA2B1	CD274
15	0.170385	0.000128964	METTL3	CD274
16	0.150419	0.000740146	ALKBH5	CD274
17	0.125124	0.00508053	FTO	CD274
18	0.0904268	0.0432709	ELAVL1	CD274
19	0.066525	0.13742	YTHDF1	CD274
20	0.0457961	0.306778	LRPPRC	CD274
21	-0.0698302	0.118891	IGF2BP1	CD274
